# Supplementary material for: Ginsenoside Rg1 Ameliorates Neuroinflammation via Suppression of Connexin43 Ubiquitination to Attenuate Depression
Source: Front Pharmacol. 2021 Aug 5;12:709019. doi: 10.3389/fphar.2021.709019 (PMC8375438; doi:10.3389/fphar.2021.709019)
Supplement: Supplementary file 1 [file DataSheet1.xlsx]

## Sheet: Sheet1
Figure 3
IL-1β	Vehicle	CUS	CUS+Rg1		TNF-α	Vehicle	CUS	CUS+Rg1		Caspase 1	Vehicle	CUS	CUS+Rg1
	100.381	115.44	99.5742			119.985	180.593	138.885			134.472	225.799	174.899
	99.8431	115.574	101.188			87.4006	172.121	119.334			99.9936	225.564	190.97
	102.129	117.053	98.633			98.4794	229.47	101.738			104.254	258.133	195.493
	98.7675	111.003	99.4398			96.5243	168.211	86.7489			56.3796	323.842	200.112
	98.0952	110.196	102.667			95.8726	183.2	144.098			93.1575	281.117	185.816
	100.784	108.583	102.532			101.738	194.93	141.491			111.743	283.668	189.23
IL-2	Vehicle	CUS	CUS+Rg1		IL-6	Vehicle	CUS	CUS+Rg1		IL-18	Vehicle	CUS	CUS+Rg1
	63.5498	233.109	181.761			92.7813	135.867	102.532			89.6754	212.757	123.711
	67.5644	328.203	189.57			111.149	141.99	109.335			91.5244	224.834	142.47
	105.189	198.272	186.771			97.9969	133.146	114.097			72.5187	227.88	152.038
	133.801	271.487	184.308			96.6363	124.529	105.253			110.819	281.367	186.681
	130.213	262.495	161.549			102.305	130.424	102.079			128.326	251.894	139.539
	99.6829	248.225	145.265			99.1307	127.25	110.696			107.136	329.996	176.743
Figure 6
IL-1β	Ctrl	LPS	LPS+Rg1		TNF-α	Ctrl	LPS	LPS+Rg1		Caspase 1	Ctrl	LPS	LPS+Rg1
	95.7433	103.567	101.683			100.171	118.573	102.688			89.6818	114.796	105.366
	101.088	104.758	94.6561			99.9767	114.714	101.809			94.2472	121.992	108.8
	102.575	109.528	100.593			99.9227	108.205	100.24			105.841	113.194	107.316
	100.593	110.424	96.1388			99.9276	105.842	101.349			110.23	113.194	109.37
IL-2	Ctrl	LPS	LPS+Rg1		IL-6	Ctrl	LPS	LPS+Rg1		IL-18	Ctrl	LPS	LPS+Rg1
	86.8926	195.339	137.891			100.415	233.373	145.289			122.186	292.411	137.022
	95.7656	196.215	146.67			71.0541	196.81	129.777			99.0082	258.394	143.897
	118.621	199.899	146.967			101.523	199.026	161.908			84.3137	280.003	160.828
	98.7206	282.939	162.092			127.007	192.378	134.763			94.4917	228.004	114.026
Figure 10
IL-1β	Ctrl	LPS	LPS+MG132		TNF-α	Ctrl	LPS	LPS+MG132		Caspase 1	Ctrl	LPS	LPS+MG132
	99.4748	114.312	96.3234			88.0279	191.092	96.3563			80.4409	166.779	134.539
	98.8183	112.737	103.283			144.245	183.284	146.327			100.697	155.125	141.474
	100.919	112.868	105.121			89.0689	299.362	155.696			104.624	156.4	128.214
	100.788	106.565	103.151			78.6584	191.092	134.355			114.238	169.689	134.932
IL-2	Ctrl	LPS	LPS+MG132		IL-6	Ctrl	LPS	LPS+MG132		IL-18	Ctrl	LPS	LPS+MG132
	100.05	151.776	119.896			111.356	141.01	121.711			106.305	193.6	180.063
	75.7243	140.596	125.047			102.412	126.183	112.532			118.743	222.841	139.265
	107.096	173.151	97.8143			89.9388	129.242	105.943			96.1699	254.643	148.305
	117.13	163.738	119.591			96.2932	135.361	116.769			78.7833	243.487	143.194
